# Supplementary material for: Assessment of Biosecurity Practices on Small Ruminant Farms in Kosovo After an Outbreak of Peste des Petits Ruminants: A Pilot Study
Source: Animals (Basel). 2026 Jun 19;16(12):1905. doi: 10.3390/ani16121905 (PMC13296215; doi:10.3390/ani16121905)
Supplement: Supplementary file 1 [file animals-16-01905-s001.zip]

Archive with 1 entries (1 files):
- animals-4366537-supplementary.pdf
